# Supplementary material for: The effect of extracellular vesicles derived from oral squamous cell carcinoma on the metabolic profile of oral fibroblasts
Source: Front Mol Biosci. 2025 Feb 21;12:1492282. doi: 10.3389/fmolb.2025.1492282 (PMC11885147; doi:10.3389/fmolb.2025.1492282)
Supplement: Supplementary file 1 [file DataSheet1.csv]

	1	2	3	4	5	6	7	8	9	10	11	12	13	14	15	16	17	18	19	20	21	22	23	24
Label	1_0h	1_0h	1_0h	1_0h	2_EV_0h	2_EV_0h	2_EV_0h	2_EV_0h	3_24h	3_24h	3_24h	3_24h	4_EV_24h	4_EV_24h	4_EV_24h	4_EV_24h	5_48h	5_48h	5_48h	5_48h	6_EV_48h	6_EV_48h	6_EV_48h	6_EV_48h
3-HYDROXY-3-METHYLGLUTARATE	1335891	1059606	1296363	821117	2175237	875235	880807	880918	607312	154108	845075	983009	867507	1019372	1018062	623204	776250	1240378	528348	600416	1179881	810502	964932	653582
3-METHYGLUTARIC ACID	1497530	1166985	999938	1050563	2419668	1255843	1628433	1199049	636580		517617	853466	702247	331404	582314	531356	665896	763329	577071	1547824	346243	1007621	553547	623179
4-ACETAMIDOBUTANOATE	13622370	13251277	10743219	14679266	8396796	5296420	7158396	16236708		2243220	2297029	4483222	12462889	14163446	11041003	5676882	20496560	13350047		11684010	8688076	20613003	5326572	11817677
4-GUANIDINOBUTANOATE	2484637	1071297	871366	590289	1637827	1080314	745520	1333437	780952	425760	626442	885293		951981	363420	351774	462306	372886	366863		445286	856042	551643	437051
4-HYDROXYPROLINE	10076446	12300340	10806560	11807049	13289332	13370849	14503208	10831239	5909133	992389	1574702	4102237	5997514	5917897	6972013	4586530	6073683	4499982	5910529	6280141	4863866	4906722	4935670	5640708
4-IMIDAZOLEACETIC ACID	758375	671633	763068	659292	785140	606917	633003	527485
4-METHYL-2-OXO-PENTANOIC ACID	2049011	2711961	2203732	2207284	3447671	2361576	2187217	1112549	1348083		1530454	2024806	2121756	1125769	1485331	1361084	2490788	2298289	2251703	4741323	1701172	2900053	1546190	3204922
5-OXO-PROLINE	19042128	16971002	21122003	17165471	23281685	23769539	20797879	19849246	15746228	3734056	13630767	39787700	14573199	20753080	19299795	13858519	21055009	18796637	24611270	21935107	18130428	26782551	16696298	27610821
Acetyl COA	214366	369358	439639	356850	131952	190448	196506	141186	271997		704355	418953	617926	346261	520443	213130			149358	98149		219087	290846	98919
ADENINE	25260667	52217301	57365131	60811719	51716041	74624199	56399755	58993631	38559543	4589049	72101895	51551624	81717410	87904909	75316648	72783358	79070166	51498338	48179951	61049670	32774110	34227975	40433555	60693076
Adenosine	197757731	362388316	415196855	428695458	355175698	571469750	390821989	410259645	298234909	49051675	523346455	321167688	585413990	593579143	541201422	520114956	522788341	301030197	376292010	409619426	193747362	218045796	271285893	408390317
ATP	3151620	3092775	4304448	5391375	4912075	5425981	6519361	3536074	2817595		2854012	2536460	7065976	5178739	5642095	4369091	4558373	2774508	3035566	3528763	1366166	1855487	4336526	3825219
ADP	14080160	17648048	22944930	23585041	22358014	20794045	22504074	16029379	26053476	3834072	22246123	23813925	20972132	11064636	12725733	10253045	12780504	9024816	9010709	9367449	6036718	8392875	11024663	13266617
AMP	6092001	5591390	15002629	8969636	8837408	9488551	13101852	8392066	6377979	1847905	9345006	5983838	9007102	3023434	3514986	3290132	5775932	4892303	3459048	2625679	2090900	3913065	2168586	4338586
ADIPIC ACID	1457813	670140	538928	336088	2089684	1133944	598200	659599				800219			674537			1575161	1632229	2587926		637608	1248138	2228923
ALLANTOIN	342316	338995	462685	343155	456004	325057	464784	225994	112120		197707		187633	191842	152002	90626	313455	189599	181746	137214	160590	448700	252994	219029
ALPHA-AMINOADIPATE	2522733	3552748	4552774	3547196	3390511	3843679	3698414	3412744	4308107	722159	5151096	2442611	3806405	3154300	3675346	3040968	3816294	3584383	4230543	4707918	4614062	4330017	4852853	5233960
ALPHA-D-GLUCOSE 1-PHOSPHATE	154892	209227	241393	235229	193584	218536	244528	220685			149329	110800	188130	182866	184687	131534	218565	223342	259000	272059	165332	144127	222667	225697
ALPHA-KETOGLUTARIC ACID	571161	877253	646638	811166	645963	815591	580981	701507	885304	252992	750856	696986	773203	820741	799003	593717	870462	686851	560017	575570	884699	873941	864578	525234
ARACHIDIC ACID	6328437	2321252	2058259	2440437	3599323	1907033	1514356	2980641	4275370	655209	2618786	6374272	2409576	4324375	3578032	5055543	2517234	3654066	2810242	2870162	2832768	4161285	1903531	2595705
Aspartic acid	7163575	10114772	12619084	11582462	8600836	9551514	8541727	7993201	13551762	1829662	12787491	9886095	13014467	11413637	13728791	12503242	12649117	14759521	14564977	12373634	14285294	12363019	15137965	11764759
AZELAIC ACID	769557	449685	409179	508626	731343	498799	348783	323340	314290	109551	227286	549229	194050	574691	236410	122337	348477	581705	347114	326120	498531	459521	279641	245652
BETAINE	65194731	31805965	32768710	26783192	37755068	53864629	61986313	22743766	38942053	6187096	45745930	41094658	26710163	41222787	21511303	31441594	27038381	28013844	28171732	30316251	35170523	46354882	39716819	41004248
(NADP) BETA-NICOTINAMIDE ADENINE DINUCLEOTIDE PHOSPHATE	539436	785358	1070162	1039479	669184	776507	946275	654972	785696		883830	714347	1243261	951283	980795	895697	684504	609977	756398	698594	464219	528667	918496	674849
BIS(2-ETHYLHEXYL)PHTHALATE	24019851	35349753	36295411	47675135	38788592	79280474	32151935	52756103	116448338	12791547	117817444	57333287	46490872	56910884	56332961	104867513	40504894	53518628	61466299	56057908	98416351	53003697	69433458	49584100
BUTANOATE	3545706	3189211	3712583	4482877	4485366	1997743	4181236	3590452	4993143	1076252	2988041	6093996	4993579	4414101	3317805	3390839	4223019	4860966	2567601	4571369	4494814	6036645	4082673	3995827
CAPRYLIC ACID	10525500	10295966	7592249	8432972	7692614	5273030	5864194	9615665	8741696	3997889	7844488	16406363	8765031	11419544	7525933	7668265	9431898	11308544	8816865	10571500	10890814	13722277	11170014	8089520
cis-Aconitic acid	946661	673619	603500	549049	695804	503379	508245	538024	1455788	259184	1198110	1415915	2146370	1313996	1393668	1127358	1079552	733846	1115140	1134718	836280	983031	1101329	1121280
CITRAMALATE	3954394	4550140	4535959	3994816	5594602	3951231	4251340	3912039	5302580	1494486	4070578	4467636	5804636	4521569	5357581	3330082	4932860	5434585	4103308	4371961	4270573	5098772	4327220	4418762
CITRULLINE	2570127	1449717	1689975	1515558	2055766	2698977	1679898	1883232	2365612	284993	1494808	2086125	1624071	1429179	1528286	1420109	1127626	1269831	1316231	1226155	1219015	2184883	959454	1201700
CMP	993121	970773	2018200	1330517	1176789	1149796	1424836	1302064			872493	554944	776908	386674	483990	527970	926441	625153	658106	584494		446586	489868	692431
COENZYME A		410038	399836	399051	213222	253886	201846	188094	219261		437368	201383	786017	944704	661673	558760		263949	470917	335565			396918
CREATINE	588109759	556878421	597849467	552712146	596357416	535417462	668082789	565527911	345415410	42802087	249702064	224180763	366427721	343207819	343663353	252233623	487456282	355259206	376562708	304909547	362171416	385361824	440177521	398248974
CREATINE PHOSPHATE	16029222	21071080	21420493	19927407	21551253	21618809	22156090	18526311	15148221	2021930	20869512	13366474	20789083	17902156	19891857	14571597	17157713	14680187	16099370	12801949	15918731	17976985	20978857	16401896
CREATININE	10665761	8243697	9704720	9248138	11755468	9841850	9785613	6526731	7941332		5901558	5088439	9235600	8049724	5104221	4762096	8103821	5711016	6462447	6468213	6552619	6108994	5593568	9409837
cADPR	286581	259609	338444	325273			314935	143077	283381		630635	208646
CYTIDINE	6789298	18218052	12150311	12316644	5107077	10500711	7365555	11840745	24931390	2350925	46407705	18376764	18644704	19960832	22255768	30000900	10643280	21373142	21928174	24153079	46774739	26764630	21499259	13542994
CYTIDINE 5'-DIPHOSPHATE	1332182	1090332	1936465	1810028	1947949	1676966	1851314	1168849	439485		462905	495583	1155825	463832	516365	356543	1065787	516198	483827	585860		180134	677879	1240817
CYTIDINE 5'-DIPHOSPHOCHOLINE	629479	975812	1737843	1412071	668565	1146383	1443531	1607345	366656		770338	396098	666448	750962	734494	617256	1404227	1679809	1330994	1487652	1063219	758222	1118091	637717
D-(-)-3-PHOSPHOGLYCERIC ACID	4197628	7583066	7647656	8182131	4905177	5032117	6908665	8774462	9251383	1468480	6527807	7485173	9536890	10128263	9144740	7861205	6701356	10033753	8446939	8887230	13098298	11214487	13797581	7231498
DECANOATE	3982532	4755893	4411301	3747318	4427763	3421560	3124974	5548919	6334479	2053776	4521587	7193057	4686929	4484285	4285579	4011185	4699226	5964386	5316226	5329057	4650043	7030026	4872077	4431432
DEOXYCARNITINE	28082540	27787608	27344022	26083042	24608233	23138188	26450169	22883140	11666188	1906187	13170040	9815662	15089498	13896462	14374197	9212643	17977444	15610862	16768819	14772738	14933125	17520719	20523746	17754068
D-Erythrose 4-phosphate	287425	1102237	1020847	982836	367122	708415	761828	830929	303859		1773485	278675	1940872	4257770	3300175	2599029	1200032	2793496	1850828	1749711	2768990	2395116	2191901	312559
D-FRUCTOSE 6-PHOSPHATE	3554011	3104214	5854076	3647290	4459432	3372469	4263318	4442386	10376605	1793622	4288988	9222859	11877433	7028623	6503764	12115654	9237624	6853446	10016060	8019382	8131764	7621301	14289314	8784142
D-GLUCOSAMINE 6-PHOSPHATE	145127	203926	287838	296663	111453	251823	200767	281254	319386		301152	254332	312156	213732	340151	206763	277975	502000	508522	598298	498743	355133	452200	337800
D-GLUCOSE-6-PHOSPHATE	3514372	2525199	3753043	2215432	2725981	1874940	2637229	2785895	8057521	786726	2138187	5881701	6524113	2708834	2112114	4485433	3825832	3423080	3844122	2929883	4919936	3894217	3870640	4062433
D-GLUCURONIC ACID	354294	577145	560854	487781	377559	371425	344856	529379	202147	103289	179366	212595	127807	137334	130875	111793	383713	418557	305803	316314	448275	382381	424843	201044
DIHYDROXYACETONE PHOSPHATE	14331688	16200718	15303579	13970137	12864665	11908931	12293117	8955432	9306911	1036955	9037285	7828520	23026886	13557117	17910645	17194919	6919218	6999443	11199881	9877159	7721785	8192445	10865930	9689000
D-MANNOSE 6-PHOSPHATE	1313433	1122052	2202855	1390224	1670562	1142623	1555198	1636716	4209970	635163	1567735	3211778	4219263	2312106	2170186	4264030	3018950	2368239	3478625	2797189	3048210	2680501	4856889	3109371
DOCOSAHEXAENOIC ACID	9720410	12251675	9986468	12149928	7791861	9687157	9828004	15367106	33456495	4996444	30547936	50187082	14839805	12190557	13713858	14610995	11819641	18204697	19173607	21197623	27294983	19316781	15983856	14237169
D-PANTOTHENIC ACID	21402734	42567302	47134562	48202720	51909325	79759438	54873202	45943553	28625285	6068845	69780073	24720189	51279335	41278734	49979207	50199965	46728409	42559008	44237193	43201551	51194632	41779179	44401176	48643774
D-RIBOSE 5-PHOSPHATE	3159011	4793414	4703007	4209523	2496289	3363798	3776741	4210145	4894088	715847	4447022	3791484	5384531	3726299	4052875	4095901	3281095	5021997	4163381	4093172	6107200	4292123	5459875	3071362
ETHANOLAMINE PHOSPHATE	10333721	11515472	11715644	11678642	12359036	10804347	11823789	10486976	8446853	1088816	7904390	7184144	11165154	10403462	10526638	8350369	8187190	7221573	8017007	9376990	6447603	6741499	8658594	9323158
FLAVIN ADENINE DINUCLEOTIDE	853499	1485652	1598507	1504600	1032135	1436683	1240038	1645649	2443108	301704	2758120	2673531	1920142	1763318	1826626	1795128	1042936	1364525	1328430	1331703	1983392	1671468	1874357	1060624
Fumaric acid	1209874	1210007	1534432	1354604	1466466	1074845	1348472	1628951	1337255	569443	1610507	1400579	2273329	1903412	1954102	1312509	1682557	1668362	1456242	1427069	1783782	1781649	1914683	1634472
GALACTITOL	2265271	1871406	1770661	1820646	2051805	1699999	2002207	2822952	1501413	562102	1741314	1370362	2064269	1898760	1948804	1286360	1119432	1335046	1123039	1274362	2045757	2193492	1954969	1441800
GLUTATHIONE	27372003	46618833	51770997	63920426	61178177	75671542	54281945	56566926	31547571	5439433	49337146	26281318	59643988	69326454	63770482	37107683	88143805	72247543	73284185	58126184	51713725	38689601	81621873	75858418
Glycerol 2-Phosphate	2417344	3208624	3544978	3204827	2114807	2107664	2936038	3105807	2014167	480860	489819	1932904	910178	2842646	1532536	1849994	2724219	3470670	3451862	3410072	3815977	3394868	4029425	671175
GLYCEROL 3-PHOSPHATE	7861341	9464221	9097252	8383659	6532227	6560837	7890142	8343084	6996875	960079	10317145	7334122	10849720	7929718	9671514	7212994	5915325	8407935	7098378	7344258	11647844	8941646	9555024	5982623
Glycine	9328326	11500978	11714576	10419933	12640585	11556019	11016690	8988371	8164741	1335736	7338741	4700117	7832809	6935232	6904610	5812939	9749072	7458062	9868418	8633909	9375049	10156864	9867118	12330835
GUANOSINE	5629954	11605955	12346415	11685374	4831433	10839239	8395981	11567659	11389467	1446199	27425343	10523536	14782876	17237269	18084876	26039652	10750405	16032426	14163073	12575029	26498672	14366139	17854275	6443208
GUANOSINE 5'-DIPHOSPHATE	2893903	2930897	3946947	4247423	3552609	3190058	3783486	2949728	4141242	646473	3145154	3860585	4470279	3446494	3680156	3076377	3071911	2440164	2460517	2465707	1540788	1846138	3330801	3762637
GUANOSINE 5'-DIPHOSPHOGLUCOSE	143301	233987	335676	247180	174938	243411	285470	192284	143324		251218		270778	154533	196525	141917	169223	208580	229570		125745		297248	131209
GUANOSINE 5'-MONOPHOSPHATE	544033	552866	2070329	1063060	848577	957706	1485154	1054952	483709	125687	660974	698498	924012	465356	436795	487514	721326	523569	333407	279763	287504	313803	455594	400064
HEPTANOIC ACID	5893217	5136838	4633045	5589756	5439949	2977276	5080192	5954854	5689190	2752288	4116708	9228624	5801455	7793466	5769915	4820646	7317213	7344518	4000890	7713880	5799898	9193344	5901801	5424575
HEXANOATE	13811786	9745401	9811951	11696566	8451379	5439110	8417297	11768892	6315686	4096306	5904344	14883028	9883380	16847099	9792180	10466870	16436149	15390818	5077230	13193985	12483103	18506505	9856309	11867904
HOMOSERINE	87540527	100021515	102479870	102631444	103606226	92843960	121858444	108838405	19533182	6241571	13963151	17299370	19476262	32261513	23290998	19424995	27255705	33172880	26393959	20949828	40035217	37425410	37651325	16762378
HYPOTAURINE	6015245	7362856	6193539	6349314	7471686	6977518	6830708	5231614	2301193	250590	3474875	1594696	3732558	3391577	3871353	2114998	5250924	3636942	4863303	4379381	3700417	4634741	4727877	7105185
HYPOXANTHINE	102500456	394879502	401390485	361452784	213670888	318888179	299865566	351644810	619029314	64152950	740392140	415540164	614905045	526364304	677141579	639026513	362646407	563924259	550888716	549734285	794504385	502113716	591270106	401467554
INOSINE	39139658	139306831	143490144	138337744	63484349	115987241	104787615	132548731	152007192	19955430	285597313	113322789	156568878	146824807	186037067	216071742	117300681	189977523	160348042	136508646	277873862	193279350	225792363	95778835
INOSINE 5'-MONOPHOSPHATE			248619	148699	244450	217989	264363	301726	133819
ITACONATE				542328	568904	444724	409282	506103	628084	297710	358856	722102	588662	718373	412475	539601	707760	373736	432904	466086		466988	477325	361914
L-2-PHOSPHOGLYCERIC ACID	6359785	12175879	11606776	12858047	8653293	7904258	11497408	10274510	16672644	1468480	11045861	10749517	14621274	14184471	14521167	12569114	8828449	12047001	14551428	12295219	14931772	15746352	20656389	12527755
ALANINE	53999853	62232926	57549731	55275536	72606474	61545586	64120193	52788336	84556218	9663985	47465645	56172815	91158049	73215755	83050629	64755440	158599768	117921601	163642735	159226268	122053485	117610254	138127143	207170997
ANSERINE	409703	632813	173890	161984	201045	485602	385528	1225152	999977						105895
ARGININE	201956664	259597762	246723119	217164123	153170025	164371269	210624618	270474866	359523803	50565347	245875667	255036202	255343602	270939873	243257414	212081150	220644524	327821776	305164740	292460473	309734592	241862671	296142314	183906916
ASPARAGINE	2928086	4628771	4909809	4413058	3047781	3894980	4154115	4514547	4739185	484266	4618930	3364866	3726552	3826346	4306296	4230633	4135168	5948635	5777639	4716518	6833470	5552684	5732887	4101734
LAURIC ACID	9289952	6831510	6651609	6406261	5884407	4910929	4810040	6512265	12258552	2845935	8248176	11317864	7330070	6459584	8950053	7488030	6149312	9444866	8922866	9779757	6833441	10171666	6265862	6430932
CARNITINE	54927567	68194653	74714798	70269576	55992089	61037330	81058284	82493598	68204836	9094708	72326295	58331474	78870433	68644172	79405104	56680568	62992622	61126344	61093710	56981145	75468563	74325493	93628288	61754377
CYSTATHIONINE	1522335	2220686	2477701	2251694	1949194	2199910	2430538	2241423	1622664	154784	2401406	1355886	2121851	1852498	2305227	1553087	2461294	3056199	2721179	2571523	2785507	2231494	2998832	2502562
CYSTEIC ACID	401408	364737	300337	339112	388903	282506	346460	342567	132996	69795	93556	145007	175113	181702	181951	123180	285839	204235	306343	290304	202535	234610	250504	324913
CYSTINE	621335	913905	1183679	698129	451100	518711	750608	851058	2153680	209870	1369512	1523030	418709	322034	244705	1182741			120791	328972	221075	558126	270799
LEUCINE	122747814	260115633	243356726	257793111	240276837	296526533	267408659	236158604	212309478	16021748	236349443	131819863	189011443	161881767	175318671	193541667	148282677	172267886	200467825	175079887	216300773	164216502	190292605	163825258
GLUTAMATE	403770325	459087339	493237987	490681562	577716138	543616131	575814556	510324665	321651601	45528676	450642590	264071977	527923713	468598692	510781137	399451151	584640445	510335892	507147308	504536572	465904924	463082052	545580789	557962586
GLUTAMINE	250123762	249185380	228735482	213684435	309940401	248321034	221541282	185361626	312111982	41042467	324446884	251955976	416304440	288035439	338587352	287055666	730325618	582632653	772588399	796006213	548940371	559219646	643356319	974986032
L-HISTIDINE	111698343	116956030	130562187	135344988	136298948	138381821	142557642	129201928	86181926	13987625	42367457	65694046	68817030	96124133	73566803	71593263	79187834	86303284	93052493	88188695	95139926	94659196	95508937	60517426
LINOLEATE	13039618	7917788	6004195	7648630	6040612	5049789	4969377	9479909	23376697	4382954	17755379	36285114	9011461	9477707	9484022	12993134	6969237	10619633	8731560	9582759	12606209	12971096	8578187	7825454
ISOLEUCINE	106226237	189505581	185835609	198855423	213086658	248950648	221970284	176495202	117693952	8576398	161824244	80640462	135297367	110394681	125579996	122725597	109991299	97642249	118601199	109346161	113551910	107597138	112166375	127608747
LACTATE	129989190	159650022	205549192	173910572	144681261	130164866	165943892	157877734	95719473	15908220	78492662	79272274	115146253	96077621	97503114	87416630	143528910	146090272	157700326	140775162	132350781	162215989	172561313	141138824
LYSINE	34961385	44773217	46068224	41544716	30866199	36378657	43667933	46933071	58410672	7771047	45863794	44956338	51435048	49273312	46147178	42257659	37350479	51051609	51285965	47789275	46666193	37114386	48023275	33281902
METHIONINE	53533368	122790519	111288307	116231253	106498669	118036174	112044268	96772023	85903593	8606254	89401240	50697192	73733774	62167587	70300905	74187899	54219395	71759890	81028550	66251845	87522230	62867780	78730151	60011032
PHENYLALANINE	27744563	26344502	25450091	23759261	24999744	23127107	26639575	23249289	17548464	2316921	18274833	15192261	20521538	18159921	18335846	16162343	15200325	16799456	18419068	16919832	16781092	14951069	17739400	16128940
PROLINE	327452109	351511204	320507925	316226548	399415656	398887137	383199031	307035685	209163632	23372283	280657384	165864852	303202419	276909209	298340545	229539312	495007993	363921551	426413237	408327717	417490468	437728039	459943730	536968001
SERINE	19561964	24591758	21169918	21888065	23186769	20589697	20819383	17981037	16298343	2005709	11562682	10949148	10489089	11607986	11259243	11394766	8320383	12838466	14392453	11315533	16565709	11479717	11513376	9480306
L-TYROSINE	54762837	71857665	73516622	72219053	70961829	100338681	84030320	73023446	62574194	7744604	86167435	47774241	66212963	60957902	63908956	70428006	46508940	53301559	57570847	51658023	78947057	51504607	58363455	49410932
Malic acid	28820977	27614253	36257890	30088905	26600983	23807013	30236698	35236743	28158379	7035586	35858916	27667257	44351142	39431044	40117621	25376398	30825736	39534557	29491458	31148711	47811018	33785050	44149132	28017308
MALONATE	2565593	1532941	1420616	1499499	2812605	1326237	1088701	1804503	2000073	943476	1403882	2247564	683482	2139251	1022800	960613	1489675	1921070	1236814	1868624	1643935	1818196	1503616	1521978
MANNITOL, D-SORBITOL	976496	1185925	1073058	893176	1055476	1038015	1299642	1249659	747853	81392	868404		1006079	1461411	997757	638585	583947	551047	610182	524070	614827	713301	718006	745469
METHYL BETA-D-GALACTOSIDE	239995	850488	858148	889603	454618	474195	591910	1409875	1190085	279545	323706	1234046	897308	561167	455046	876965	655140	652821	944313	490509	1178748	1066351	1510030	418515
METHYL-2-OXOVALERIC ACID	2049011	2711961	2203732	2207284	3447671	2361576	2187217	1112549	1348083	699534	1530454	2024806	2121756	1125769	1485331	1361084	2490788	2298289	2251703	4741323	1701172	2900053	1546190	3204922
MYO-INOSITOL	598056	962863	907378	436229	651602	533543	501173	508502	847981	208812	479538	385861	837024	801810	796558	499517	399407	317027	340445	563104	228061	782408	600595	1138997
MYRISTIC ACID	31047891	17843286	13929384	15515241	16622455	12303949	11633888	18524951	30874383	6267295	20958278	38955058	16622939	22562893	18506436	20422028	19432747	23492308	20051856	19578221	22361151	28510879	18431420	15259273
N(PAI)-METHYL-L-HISTIDINE	8523227	9500655	8621176	10318117	10245984	11936996	9897722	5491952	6807266	683297	7234476	3323076	8759685	8011115	6644391	6381382	5864524	4889451	4880103	4464675	5875590	6264691	6202238	7123414
N-ACETYL-DL-GLUTAMIC ACID	1314065	1787553	2242875	2008541	1848013	1897603	2120102	1666016	1205301	248431	1573337	1027888	1757866	1450640	1671030	1254950	1251917	1260586	1238639	1116756	1173708	1119561	1444082	1250458
N-ACETYL-DL-METHIONINE		78758	102666	115406	32806	330473	166633	163849	99169		450443		89526		165670	370886	42355	160277	210790	28851	510492	138745	176400	104141
N-ACETYL-DL-SERINE	2406574	2514920	3082233	2447843	2796284	3198344	2796577	2749259	1507821	261397	2096524	1799671	2034227	1920170	2014567	1574936	2478347	2104831	2699794	2140485	2236953	2758217	2135686	2642170
N-ACETYL-L-ALANINE		1249325	1120195	580469		603930	941578	1094339	796160	226948	964425		562733	1404338	930769	698377	1177960	675696	886064	649266	469000	843727		781656
N-ACETYL-L-ASPARTIC ACID	1910724	3085431	3776644	3746120	3289562	4878063	3879388	2757477	2394882	246287	3959598	1341710	2824717	2341491	3300754	2928870	2984685	3027595	3574203	2484806	3822755	2685252	3374435	2917346
NAD	10699251	14812268	19507381	17170948	14249516	15271660	15586956	15070876	17599974	2304052	15650987	13794571	11847087	7521734	9593967	11682379	9778398	10464809	10188454	8674446	10427381	9422872	12193560	8751734
NEPSILON,NEPSILON,NEPSILON-TRIMETHYLLYSINE	4058017	4586732	4737417	4480879	3002678	2935904	4081383	4261412	6561139	766245	5385629	5257365	5538782	5107485	5118974	3739341	4191738	5351778	5358460	5429503	4789638	4047521	5820487	3836129
NERVONIC ACID			127447	308528		264115	69184	183775	448826	34903	515489	895127				381027	209209	337074	305836	335294	689326	161412		235189
NONANOATE	18067792	24157064	20444229	19666091	19493777	15781373	16496823	25600350	30361602	7161728	18877080	38675530	26249621	24349687	25178588	26646612	30959559	33458193	31057254	43423329	34022549	33690748	27616594	20672765
O-ACETYL-L-CARNITINE	245041348	222489455	203824467	212877936	204922965	190986487	211881253	178979396	56935027	9872136	84068258	59612819	110974568	101126767	95127440	65360810	91984738	87591673	91101747	104413083	67491349	80975959	85711159	106712143
OLEATE	114489445	84223548	63335287	76001446	60734996	51693448	54349386	94896556	234222103	45719271	185403036	365179624	88630423	96722888	90383859	125122892	75339218	110970034	95421466	106451955	139806517	132962589	100872065	84664952
OPHTHALMIC ACID	261348	319238	429883	406274	340220	364395	474248	371506			66895		225144	179653	187134	54087	462564	509660	428161	397752	291378	206716	315987	316738
ORNITHINE	10339633	4410252	2905970	2739334	4499629	3783453	3842119	4388203	4690783	2253166	3440023	12889562	3634243	6185721	4223605	2764048	5877223	5860799	6570799	5812397	4182557	6397221	4828010	5874617
OXALIC ACID	8981379	9443713	7465108	9094702	14296396	8148199	8776601	11872687	12048762	6557421	7885442	11899743	7986845	8447523	6538015	6931268	9335332	10065302	7060094	9185981	9061851	9621698	7994901	8510919
Oxidised Glutathione	8746237	6941778	9132808	7805896	6998849	7201767	11065839	6312497	4621762	889623	7322313	4158340	7440138	3425943	7184801	7399254	6871631	7478648	6611955	7384707	7306277	5996298	4848825	6838104
PALMITATE	1293578706	579129668	466773660	532430220	674270134	370777681	367024965	654442071	1014805911	215148762	614086208	1486973120	609666944	866588376	734837330	1030368828	619241616	784860581	560720076	658558642	548039760	875713262	481242622	575848616
PALMITOLEIC ACID	13368731	13705642	10115398	12270281	8059569	8322993	8849862	15161294	33406883	6090073	27177490	49272792	12576040	12158782	13330379	14057111	10565686	15930994	13587307	13613359	21805942	20856124	14669416	11296992
PENTANOATE	1881571	2059506	1373201	2241932	1888347	615733	1316029	3524685	685443		629701	1450733	1708869	3645319	2201478	1722692	2403570	2339538	1047733	2351884	2108459	3200334	1380155	1612071
PHENYLACETIC ACID	5077030	6257067	3643419	5949732	4546658	3098521	3473348	5906928	6442097	984820	2280193	5168446	3320625	2657563	2302035	1916440	4956513	4330385	4848196	3945538	5463466	4743010	4444772	4776368
PHOSPHO(ENOL)PYRUVIC ACID	6613806	13433933	11894768	10165673	8699081	8750111	9746356	11409605	20957651	2477206	15515612	16806763	21015254	19945957	22575181	13260833	7382752	10040044	12510686	16596325	13344329	10675579	11274939	14377309
PHOSPHOCHOLINE	498037920	691627176	785320499	774039023	687329426	797864519	879240181	653047111	342864413	37181394	491525852	266288695	535270659	458281052	522644142	381366922	345478932	321468528	345887813	302296953	289691957	283173007	371458009	310782789
PYRUVATE	1099443	1736298	1823397	1359033	953391	813833	1196915	2527691	1305444		1699863	1842636	4541340	7546956	5452191	3898414	3335726	5874743	6350935	3490788	5670813	5918706	8113053	623817
S-(5'-ADENOSYL)-L-HOMOCYSTEINE	1546416	2621383	3192383	3145510	1457443	2178394	2680645	3189518	2676421	486066	2660332	2662271	3164525	2749341	2762110	2620464	2145184	3247185	2831806	2935209	4250415	2863595	4133531	1519455
STEARATE	1034643090	432504913	357223294	413144276	528417132	280324627	283224200	505269615	755923642	169588978	453193832	1125229031	472715079	672948914	554492010	813241973	506231761	608791132	428092409	507121301	442239798	677032319	389102659	450566456
SUBERIC ACID	926266	815842	617951	493048	764804	657549	569218	552169	751397	244676	507783	1005397	223148	1179302	364813	302896	449103	572061	571322	492485	506736	761160	534142	410990
SUCCINATE	2116282	1966383	1046159	1180109	2426618	885724	1082020	1011069	2622791	1255661	2585625	3478139	2330961	3030046	1080978	961264	2699608	2562089	1200942	1914737	2106777	1922449	1628242	2248328
TAURINE	21755883	20822858	17745571	18474589	22429716	19291018	20892429	16230933	9470982	1249999	8839098	6639502	10072931	9233933	10137151	7485260	17658631	12100574	18637315	17353506	12384435	14450237	16368703	23640055
TRYPTOPHAN	17994041	29961116	32281433	33363258	35371923	44547764	37483120	33180902	23749694	2767633	32202791	16594638	26086135	23423109	25335352	27092597	16395561	16580805	19814033	17332944	22120595	17604149	20117169	20048503
URACIL	2078079	2735490	2933703	2322183	762944	1185573	1342289	2248774	3857172	651346	3753256	3484608	2673125	2965632	3141296	2589206	1290655	2909597	2725060	2463861	4536444	2212402	3028901	1363441
Uric acid	503482	273810	374915	330189	342698	312524	317052	477257	426380	91899	113331	414902	324287	466377	243985	171492	329929	290419	244755	207445	1731362	533743	262999	234497
URIDINE	5287889	14675768	10266576	10963220	5385209	8278551	7385978	10649302	21069468	2023686	23501352	15918793	14038628	18148406	18165674	16851241	9255087	16080715	14805611	16229514	26319772	16619708	16145695	9570561
UDP	1262157	1272728	1887999	1810139	2120076	2026254	1925600	1361585	1217152	128328	745502	980462	1316182	640360	735013	639573	1190891	643455	771015	841169	251697	447992	737304	1473745
URIDINE 5'-DIPHOSPHOGLUCOSE	4765840	7746200	8374077	8083585	4631126	5717948	6619338	7241865	6452024	970355	6889062	5644364	7519248	7007714	7162814	5603627	3731037	5406449	4824411	4676649	4681949	4381635	6074751	3116227
URIDINE 5'-DIPHOSPHOGLUCURONIC ACID	1525547	2918964	3084016	3032883	1717286	2417091	2484034	2071647	708955	85502	1023316	652286	1163633	1019927	1007219	867389	560676	683418	677422	584997	436960	576934	826147	495165
UTP	239310	229848	365197	506399	543621	470671	655159	361201			70418		533770	320627	402825	203465	379625	144863	247216	233425			281266	421299
UMP	488938	463927	1412576	753888	665297	750806	1030558	745100	313863	41383	499055	340153	536421	184362	247597	237329	451940	310340	353145	202636	135676	209831	167301	361013
VALINE	47138823	65581904	65385833	65973332	58577037	92861149	83487527	55958003	50306302	7543641	92690165	34107281	52934452	66198397	47459818	69060144	36800448	40915412	53365566	46490258	78687755	72170348	66234439	68009015
XANTHINE	352162	483047	581845	505422	559607	737711	441314	413160	752111	95251	1316168	593574	837477	690851	760718	964889	557282	557670	798506	652494	1119478	742015	732629	717024
